# Supplementary material for: An Overview of Canine Inherited Neurological Disorders with Known Causal Variants
Source: Animals (Basel). 2023 Nov 18;13(22):3568. doi: 10.3390/ani13223568 (PMC10668755; doi:10.3390/ani13223568)
Supplement: Supplementary file 1 [file animals-13-03568-s001.zip]

Archive with 1 entries (1 files):
- animals-2683547-supplementary.xlsx
