# Supplementary material for: An Overview of Canine Inherited Neurological Disorders with Known Causal Variants
Source: Animals (Basel). 2023 Nov 18;13(22):3568. doi: 10.3390/ani13223568 (PMC10668755; doi:10.3390/ani13223568)
Supplement: Supplementary file 1 [file animals-13-03568-s001.zip › animals-2683547-supplementary.xlsx]

## Sheet: Table S1
Phene	Mode of inheritance	Concerned gene and its description	Involved chromosome	Variant	Step A: Functional grading	Step B: Clinical grading	A+B	Variant class	Step C: Standard comment
Acral mutilation syndrome	Autosomal recessive	GDNF – glial cell derived neurotrophic factor	4	g.70875561C>T	3 - Hypothetical functional effect	2 - Known risk factor	3+2	E - Comb 4-5	Class E - Likely pathogenic variant
Medium-chain acyl-CoA dehydrogenase deficiency	Autosomal recessive	ACADM – acyl-CoA dehydrogenase, C-4 to C-12 straight chain	6	g.71401388_71401389delinsCATAATTCTTAGACAATATTGAGAATTAAC	3 - Hypothetical functional effect	1 - Potential interest - "right type of gene"	3+1	E - Comb 4-5	Class E - Likely pathogenic variant
Alexander disease	Autosomal dominant	GFAP – glial fibrillary acidic protein	9	g.18572769G>A	4 - Likely functional effect or known hypomorphic allele	5 - Pathogenic, high penetrance (> 40%)	4+5	B - Comb 9	Class B - Pathogenic variant
Cerebellar ataxia	Autosomal recessive	ATP1B2 – ATPase, Na+/K+ transporting, beta 2 polypeptide	5	g.32551064_32551065ins[LT796559.1:g.50_276]	3 - Hypothetical functional effect	1 - Potential interest - "right type of gene"	3+1	E - Comb 4-5	Class E - Likely pathogenic variant
Cerebellar ataxia	Autosomal recessive	RAB24 – RAB24, member RAS oncogene family	4	g.36055678A>C	3 - Hypothetical functional effect	2 - Known risk factor	3+2	E - Comb 4-5	Class E - Likely pathogenic variant
Cerebellar ataxia	Autosomal recessive	KCNIP4 – Kv channel interacting protein 4	3	g.88890674T>C	3 - Hypothetical functional effect	1 - Potential interest - "right type of gene"	3+1	E - Comb 4-5	Class E - Likely pathogenic variant
Cerebellar ataxia	Autosomal recessive	KCNJ10 – potassium channel, inwardly rectifying subfamily J, member 10	38	g.22140300C>G	3 - Hypothetical functional effect	1 - Potential interest - "right type of gene"	3+1	E - Comb 4-5	Class E - Likely pathogenic variant
Cerebellar ataxia	Autosomal recessive	GRM1 – glutamate receptor, metabotropic 1	1	62 bp truncated retrotransposon insert in exon 8	3 - Hypothetical functional effect	1 - Potential interest - "right type of gene"	3+1	E - Comb 4-5	Class E - Likely pathogenic variant
Cerebellar ataxia	Autosomal recessive	SEL1L – sel-1 suppressor of lin-12-like (C. elegans)	8	g.53778458A>G	3 - Hypothetical functional effect	1 - Potential interest - "right type of gene"	3+1	E - Comb 4-5	Class E - Likely pathogenic variant
Cerebellar ataxia	Autosomal recessive	RALGAPA1 – Ral GTPase activating protein, alpha subunit 1 (catalytic)	8	g.14468376_14473136del	3 - Hypothetical functional effect	1 - Potential interest - "right type of gene"	3+1	E - Comb 4-5	Class E - Likely pathogenic variant
Cerebellar ataxia	Autosomal recessive	SEPP1 – selenoprotein P, plasma, 1	4	g.66946539_66963863del	3 - Hypothetical functional effect	2 - Known risk factor	3+2	E - Comb 4-5	Class E - Likely pathogenic variant
Ataxia	Autosomal recessive	HACE1 – HECT domain and ankyrin repeat containing E3 ubiquitin protein ligase 1	12	g.62282767del	3 - Hypothetical functional effect	1 - Potential interest - "right type of gene"	3+1	E - Comb 4-5	Class E - Likely pathogenic variant
Spinocerebellar ataxia	Autosomal recessive	CAPN1 – calpain 1, (mu/I) large subunit	18	g.52009339C>T	3 - Hypothetical functional effect	1 - Potential interest - "right type of gene"	3+1	E - Comb 4-5	Class E - Likely pathogenic variant
Spinocerebellar ataxia	Autosomal recessive	ITPR1 – inositol 1,4,5-trisphosphate receptor, type 1	20	expanded GAA-repeat in intron 35	3 - Hypothetical functional effect	1 - Potential interest - "right type of gene"	3+1	E - Comb 4-5	Class E - Likely pathogenic variant
Spinocerebellar ataxia	Autosomal recessive	SCN8A – sodium channel, voltage gated, type VIII alpha subunit	27	g.3179029C>A	3 - Hypothetical functional effect	2 - Known risk factor	3+2	E - Comb 4-5	Class E - Likely pathogenic variant
Spinocerebellar ataxia	Autosomal recessive	SLC12A6 – solute carrier family 12 (potassium/chloride transporter), member 6	30	g.774122_774125delinsCATCTCACTCAT	4 - Likely functional effect or known hypomorphic allele	2 - Known risk factor	4+2	D - Comb 6-7	Class D - Likely pathogenic variant
Spinocerebellar ataxia	Autosomal recessive	SPTBN2 – spectrin, beta, non-erythrocytic 2	18	g.50666027_50666034del	3 - Hypothetical functional effect	2 - Known risk factor	3+2	E - Comb 4-5	Class E - Likely pathogenic variant
Cerebellar abiotrophy	Autosomal recessive	VMP1 – vacuole membrane protein 1	9	g.34218228C>A	3 - Hypothetical functional effect	2 - Known risk factor	3+2	E - Comb 4-5	Class E - Likely pathogenic variant
Cerebellar cortical degeneration	Unknown	SNX14 – sorting nexin 14	12	g.45530566C>T	3 - Hypothetical functional effect	1 - Potential interest - "right type of gene"	3+1	E - Comb 4-5	Class E - Likely pathogenic variant
Cerebellar degeneration-myositis complex	Unknown	SLC25A12 – solute carrier family 25 (aspartate/glutamate carrier), member 12	36	g.16504064G>A	3 - Hypothetical functional effect	1 - Potential interest - "right type of gene"	3+1	E - Comb 4-5	Class E - Likely pathogenic variant
Cerebellar hypoplasia	Autosomal recessive	VLDLR – very low density lipoprotein receptor	1	g.91266144del	4 - Likely functional effect or known hypomorphic allele	2 - Known risk factor	4+2	D - Comb 6-7	Class D - Likely pathogenic variant
Degenerative myelopathy	Autosomal recessive	SOD1 – superoxide dismutase 1	31	g.26654939delinsCAC	4 - Likely functional effect or known hypomorphic allele	4 - Pathogenic	4+4	C - Comb 8	Class C - Pathogenic variant
Dilute coat color with neurological defects	Autosomal recessive	MYO5A – myosin VA	30	g.18004551_18004552insT	4 - Likely functional effect or known hypomorphic allele	1 - Potential interest - "right type of gene"	4+1	E - Comb 4-5	Class E - Likely pathogenic variant
Paroxysmal dyskinesia	Autosomal recessive	PIGN – phosphatidylinositol glycan anchor biosynthesis, class N	1	g.14705240C>T	3 - Hypothetical functional effect	1 - Potential interest - "right type of gene"	3+1	E - Comb 4-5	Class E - Likely pathogenic variant
Paroxysmal dyskinesia	Autosomal recessive	SOD1 – superoxide dismutase 1	31	g.26540342G>A	3 - Hypothetical functional effect	5 - Pathogenic, high penetrance (> 40%)	3+5	C - Comb 8	Class C - Pathogenic variant
Paroxysmal dystonia-ataxia syndrome	Autosomal recessive	TNR – tenascin R	7	g.23940980dup	3 - Hypothetical functional effect	2 - Known risk factor	3+2	E - Comb 4-5	Class E - Likely pathogenic variant
Episodic falling	Autosomal recessive	BCAN – brevican	7	g.41325010_41340731delinsAAGGCC	3 - Hypothetical functional effect	2 - Known risk factor	3+2	E - Comb 4-5	Class E - Likely pathogenic variant
Exercise-induced collapse	Autosomal recessive	DNM1 – dynamin 1	9	g.55282762C>A	3 - Hypothetical functional effect	2 - Known risk factor	3+2	E - Comb 4-5	Class E - Likely pathogenic variant
Hyperekplexia	Autosomal recessive	SLC6A5 – solute carrier family 6 member 5	21	g.42583699_42587925del	4 - Likely functional effect or known hypomorphic allele	2 - Known risk factor	4+2	D - Comb 6-7	Class D - Likely pathogenic variant
Hyperekplexia	Autosomal recessive	GLRA1 – glycine receptor alpha 1	4	g.58338954_58338989del	3 - Hypothetical functional effect	2 - Known risk factor	3+2	E - Comb 4-5	Class E - Likely pathogenic variant
Hypomyelination of the central nervous system	Autosomal recessive	FNIP2 – folliculin interacting protein 2	15	g.55928287del	3 - Hypothetical functional effect	1 - Potential interest - "right type of gene"	3+1	E - Comb 4-5	Class E - Likely pathogenic variant
L-2-hydroxyglutarate dehydrogenase	Autosomal recessive	L2HGDH – L-2-hydroxyglutarate dehydrogenase	8	g.26760351T>C	4 - Likely functional effect or known hypomorphic allele	2 - Known risk factor	4+2	D - Comb 6-7	Class D - Likely pathogenic variant
Laryngeal paralysis and polyneuropathy	Autosomal recessive	CNTNAP1 – contactin associated protein 1	9	g.20298261C>T	3 - Hypothetical functional effect	1 - Potential interest - "right type of gene"	3+1	E - Comb 4-5	Class E - Likely pathogenic variant
Leukodystrophy	Mitochondrial	CYTB – cytochrome b	N/A	m.14474G>A	3 - Hypothetical functional effect	1 - Potential interest - "right type of gene"	3+1	E - Comb 4-5	Class E - Likely pathogenic variant
Leukodystrophy	Autosomal recessive	TSEN54 – TSEN54 tRNA splicing endonuclease subunit	9	g.5015506C>T	4 - Likely functional effect or known hypomorphic allele	2 - Known risk factor	4+2	D - Comb 6-7	Class D - Likely pathogenic variant
Leukoencephalomyelopathy	Autosomal recessive	NAPEPLD – N-acyl phosphatidylethanolamine phospholipase D	18	g.16987327_16987328insC	3 - Hypothetical functional effect	2 - Known risk factor	3+2	E - Comb 4-5	Class E - Likely pathogenic variant
Lissencephaly and cerebellar hypoplasia	Probably autosomal recessive	RELN – reelin	18	g.16909944del	3 - Hypothetical functional effect	1 - Potential interest - "right type of gene"	3+1	E - Comb 4-5	Class E - Likely pathogenic variant
Multiple system degeneration	Autosomal recessive	SERAC1 – serine active site containing 1	1	c.182+1_182+4del	3 - Hypothetical functional effect	1 - Potential interest - "right type of gene"	3+1	E - Comb 4-5	Class E - Likely pathogenic variant
Congenital myasthenic syndrome	Autosomal recessive	CHAT – choline O-acetyltransferase	28	g.1484906G>A	3 - Hypothetical functional effect	2 - Known risk factor	3+2	E - Comb 4-5	Class E - Likely pathogenic variant
Congenital myasthenic syndrome	Autosomal recessive	CHRNE – cholinergic receptor, nicotinic, epsilon (muscle)	5	g.31705136_31705137insC	3 - Hypothetical functional effect	1 - Potential interest - "right type of gene"	3+1	E - Comb 4-5	Class E - Likely pathogenic variant
Generalized myoclonic epilepsy with photosensitivity	Autosomal recessive	DIRAS1 - DIRAS family, GTP-binding RAS-like 1	20	g.56474668_56474671del	3 - Hypothetical functional effect	1 - Potential interest - "right type of gene"	3+1	E - Comb 4-5	Class E - Likely pathogenic variant
Benign familial juvenile epilepsy	Autosomal dominant with incomplete penetrance	LGI2 – leucine rich repeat LGI family member 2	3	g.85210442A>T	3 - Hypothetical functional effect	2 - Known risk factor	3+2	E - Comb 4-5	Class E - Likely pathogenic variant
Myoclonus epilepsy of Lafora	Autosomal recessive	NHLRC1 – NHL repeat containing E3 ubiquitin protein ligase 1	35	19 to 26 copies of a 12 nucleotides sequence	3 - Hypothetical functional effect	1 - Potential interest - "right type of gene"	3+1	E - Comb 4-5	Class E - Likely pathogenic variant
Epilepsy with mitochondrial dysfunction and neurodegeneration	Autosomal recessive	PITRM1 – pitrilysin metallopeptidase 1	2	g.32188565_32188570del	4 - Likely functional effect or known hypomorphic allele	2 - Known risk factor	4+2	D - Comb 6-7	Class D - Likely pathogenic variant
Deafness	Unknown	KLF7 – Kruppel-like transcription factor 7	37	g.15562684G>A	3 - Hypothetical functional effect	2 - Known risk factor	3+2	E - Comb 4-5	Class E - Likely pathogenic variant
Deafness	Autosomal recessive	CDH23 – cadherin related 23	4	g:22340631C>T	4 - Likely functional effect or known hypomorphic allele	2 - Known risk factor	4+2	D - Comb 6-7	Class D - Likely pathogenic variant
Deafness	Autosomal recessive	EPS8L2 – EPS8 like 2	18	g.25868739_25868750del	3 - Hypothetical functional effect	1 - Potential interest - "right type of gene"	3+1	E - Comb 4-5	Class E - Likely pathogenic variant
Deafness	Autosomal recessive	LOXHD1 – lipoxygenase homology PLAT domains 1	7	g.44806821G>C	3 - Hypothetical functional effect	1 - Potential interest - "right type of gene"	3+1	E - Comb 4-5	Class E - Likely pathogenic variant
Bilateral deafness and vestibular dysfunction	Autosomal recessive	MYO7A – myosin VIIA	21	g.21563111C>T	3 - Hypothetical functional effect	1 - Potential interest - "right type of gene"	3+1	E - Comb 4-5	Class E - Likely pathogenic variant
Unilateral deaf-ness and vestibu-lar dysfunction	Autosomal recessive	PTPRQ – protein tyrosine phosphatase receptor type Q	15	g.22989897_22989898insA	3 - Hypothetical functional effect	1 - Potential interest - "right type of gene"	3+1	E - Comb 4-5	Class E - Likely pathogenic variant
Myeloencephalopathy degenerative progressive	Autosomal recessive	PNPLA8 – patatin-like phospholipase domain containing 8	18	g.12143242_12143243dup	3 - Hypothetical functional effect	1 - Potential interest - "right type of gene"	3+1	E - Comb 4-5	Class E - Likely pathogenic variant
Subacute necrotising encephalopathy	Autosomal recessive	SLC19A3 – solute carrier family 19 (thiamine transporter), member 3	25	g.40417443delinsTTGCA	3 - Hypothetical functional effect	1 - Potential interest - "right type of gene"	3+1	E - Comb 4-5	Class E - Likely pathogenic variant
Necrotising myelopathy	Autosomal recessive	IBA57 – homolog, iron-sulfur cluster assembly	14	g.801179G>A	3 - Hypothetical functional effect	1 - Potential interest - "right type of gene"	3+1	E - Comb 4-5	Class E - Likely pathogenic variant
Neonatal encephalopathy with seizures	Autosomal recessive	ATF2 – activating transcription factor 2	36	g.19078954A>C	3 - Hypothetical functional effect	1 - Potential interest - "right type of gene"	3+1	E - Comb 4-5	Class E - Likely pathogenic variant
Neuroaxonal dystrophy	Autosomal recessive	MFN2 – mitofusin 2	2	g.84289962_84289964del	3 - Hypothetical functional effect	2 - Known risk factor	3+2	E - Comb 4-5	Class E - Likely pathogenic variant
Neuroaxonal dystrophy	Autosomal recessive	PLA2G6 – phospholipase A2, group VI (cytosolic, calcium-independent)	10	g.26544820G>A	3 - Hypothetical functional effect	1 - Potential interest - "right type of gene"	3+1	E - Comb 4-5	Class E - Likely pathogenic variant
Neuroaxonal dystrophy	Autosomal recessive	TECPR2 – tectonin beta-propeller repeat containing 2	8	g.70433320C>T	3 - Hypothetical functional effect	1 - Potential interest - "right type of gene"	3+1	E - Comb 4-5	Class E - Likely pathogenic variant
Neuroaxonal dystrophy	Autosomal recessive	VPS11 – vacuolar protein sorting 11 homolog	5	g.14777774T>C	3 - Hypothetical functional effect	2 - Known risk factor	3+2	E - Comb 4-5	Class E - Likely pathogenic variant
Lysosomal storage disease	Autosomal incomplete dominant	CNP – 2’,3’-Cyclic-Nucleotide 3’-Phosphodiesterase	9	g.20350240del	4 - Likely functional effect or known hypomorphic allele	4 - Pathogenic	4+4	C - Comb 8	Class C - Pathogenic variant
Lysosomal storage disease	Autosomal recessive	ARSG – arylsulfatase G	9	g.15071276G>A	3 - Hypothetical functional effect	2 - Known risk factor	3+2	E - Comb 4-5	Class E - Likely pathogenic variant
Mucopolysaccharidosis I	Autosomal recessive	IDUA – alpha-L-iduronidase	3	g.91534420C>T	4 - Likely functional effect or known hypomorphic allele	4 - Pathogenic	4+4	C - Comb 8	Class C - Pathogenic variant
				g.91534556_91534557insGGGGGCCG	4 - Likely functional effect or known hypomorphic allele	4 - Pathogenic	4+4	C - Comb 8	Class C - Pathogenic variant
				g.91523238_91523524del	4 - Likely functional effect or known hypomorphic allele	4 - Pathogenic	4+4	C - Comb 8	Class C - Pathogenic variant
Mucopolysaccharidosis IIIA	Autosomal recessive	SGSH – N-sulfoglucosamine sulfohydrolase	9	g.1544376_1544378delCCA	4 - Likely functional effect or known hypomorphic allele	2 - Known risk factor	4+2	D - Comb 6-7	Class D - Likely pathogenic variant
				g.1544321_1544322insA	4 - Likely functional effect or known hypomorphic allele	2 - Known risk factor	4+2	D - Comb 6-7	Class D - Likely pathogenic variant
Mucopolysaccharidosis IIIB	Autosomal recessive	NAGLU – N-acetyl-alpha-glucosaminidase	9	g.20407670_20407671ins[A[(40_70)];20407660_20407670]	4 - Likely functional effect or known hypomorphic allele	4 - Pathogenic	4+4	C - Comb 8	Class C - Pathogenic variant
Mucopolysaccharidosis VI	Autosomal recessive	ARSB – arylsulfatase B	3	g.27870253_27870274del	4 - Likely functional effect or known hypomorphic allele	2 - Known risk factor	4+2	D - Comb 6-7	Class D - Likely pathogenic variant
				g.27870445C>T	4 - Likely functional effect or known hypomorphic allele	2 - Known risk factor	4+2	D - Comb 6-7	Class D - Likely pathogenic variant
				g.27870127_27870182del	4 - Likely functional effect or known hypomorphic allele	2 - Known risk factor	4+2	D - Comb 6-7	Class D - Likely pathogenic variant
				g.27950471G>A	4 - Likely functional effect or known hypomorphic allele	2 - Known risk factor	4+2	D - Comb 6-7	Class D - Likely pathogenic variant
Mucopolysaccharidosis VII	Autosomal recessive	GUSB – glucuronidase beta	6	g.741429C>T	4 - Likely functional effect or known hypomorphic allele	4 - Pathogenic	4+4	C - Comb 8	Class C - Pathogenic variant
				g.740428G>A	4 - Likely functional effect or known hypomorphic allele	4 - Pathogenic	4+4	C - Comb 8	Class C - Pathogenic variant
Alpha-mannosidosis	Probably autosomal recessive	MAN2B1 – mannosidase alpha class 2B member 1	20	g.49320989A>G	4 - Likely functional effect or known hypomorphic allele	4 - Pathogenic	4+4	C - Comb 8	Class C - Pathogenic variant
Beta-mannosidosis	Autosomal recessive	MANBA – mannosidase beta	32	g.24147500A>T	4 - Likely functional effect or known hypomorphic allele	4 - Pathogenic	4+4	C - Comb 8	Class C - Pathogenic variant
				g.24057654_24057658dup	4 - Likely functional effect or known hypomorphic allele	4 - Pathogenic	4+4	C - Comb 8	Class C - Pathogenic variant
GM1 gangliosidosis	Autosomal recessive	GLB1 – galactosidase beta 1	23	g.3754313G>A	4 - Likely functional effect or known hypomorphic allele	4 - Pathogenic	4+4	C - Comb 8	Class C - Pathogenic variant
				g.3796317delC	4 - Likely functional effect or known hypomorphic allele	4 - Pathogenic	4+4	C - Comb 8	Class C - Pathogenic variant
				g.3796356_3796374dup	4 - Likely functional effect or known hypomorphic allele	4 - Pathogenic	4+4	C - Comb 8	Class C - Pathogenic variant
GM2 gangliosidoses	Autosomal recessive	HEXA – hexosaminidase subunit alpha	30	g.35841247C>T	3 - Hypothetical functional effect	2 - Known risk factor	3+2	E - Comb 4-5	Class E - Likely pathogenic variant
GM2 gangliosidosis type II	Autosomal recessive	HEXB – hexosaminidase subunit beta	2	g.57225684del	3 - Hypothetical functional effect	2 - Known risk factor	3+2	E - Comb 4-5	Class E - Likely pathogenic variant
				g.57243656_57243658del	3 - Hypothetical functional effect	2 - Known risk factor	3+2	E - Comb 4-5	Class E - Likely pathogenic variant
Glycogen storage disease II	Autosomal recessive	GAA – alpha glucosidase	9	g.1603730C>T	4 - Likely functional effect or known hypomorphic allele	2 - Known risk factor	4+2	D - Comb 6-7	Class D - Likely pathogenic variant
Alpha fucosidosis	Autosomal recessive	FUCA1 - alpha-L-fucosidase 1	2	g.75665866_75665879del	4 - Likely functional effect or known hypomorphic allele	2 - Known risk factor	4+2	D - Comb 6-7	Class D - Likely pathogenic variant
Krabbe disease	Autosomal recessive	GALC - galactosylceramidase	8	g.59311801T>G	4 - Likely functional effect or known hypomorphic allele	2 - Known risk factor	4+2	D - Comb 6-7	Class D - Likely pathogenic variant
				g.59294611_59294612insN[78]	4 - Likely functional effect or known hypomorphic allele	2 - Known risk factor	4+2	D - Comb 6-7	Class D - Likely pathogenic variant
				g.58893972G>A	4 - Likely functional effect or known hypomorphic allele	2 - Known risk factor	4+2	D - Comb 6-7	Class D - Likely pathogenic variant
Neurodegenerative vacuolar storage disease	Autosomal recessive	ATG4D - autophagy related 4D, cysteine peptidase	20	g.50618958C>T	3 - Hypothetical functional effect	2 - Known risk factor	3+2	E - Comb 4-5	Class E - Likely pathogenic variant
Neuronal ceroid lipofuscinosis, type 1	Autosomal recessive	PPT1 - palmitoyl-protein thioesterase 1	15	g.2860424G>A	4 - Likely functional effect or known hypomorphic allele	2 - Known risk factor	4+2	D - Comb 6-7	Class D - Likely pathogenic variant
Neuronal ceroid lipofuscinosis, type 2	Autosomal recessive	TPP1 - tripeptidyl peptidase I	21	g.29925076del	3 - Hypothetical functional effect	2 - Known risk factor	3+2	E - Comb 4-5	Class E - Likely pathogenic variant
Neuronal ceroid lipofuscinosis, type 5	Autosomal recessive	CLN5 - ceroid-lipofuscinosis, neuronal 5	22	g.30574953_30574954del	4 - Likely functional effect or known hypomorphic allele	2 - Known risk factor	4+2	D - Comb 6-7	Class D - Likely pathogenic variant
Neuronal ceroid lipofuscinosis, type 6	Autosomal recessive	CLN6 - ceroid-lipofuscinosis, neuronal 6, late infantile, variant	30	g.32247875A>G	3 - Hypothetical functional effect	1 - Potential interest - "right type of gene"	3+1	E - Comb 4-5	Class E - Likely pathogenic variant
Neuronal ceroid lipofuscinosis, type 7	Autosomal recessive	MFSD8 - major facilitator superfamily domain containing 8	19	g.13010761del	3 - Hypothetical functional effect	1 - Potential interest - "right type of gene"	3+1	E - Comb 4-5	Class E - Likely pathogenic variant
Neuronal ceroid lipofuscinosis, type 8	Autosomal recessive	CLN8 - ceroid-lipofuscinosis, neuronal 8 (epilepsy, progressive with mental retardation)	7	g.30852988_30902901del	4 - Likely functional effect or known hypomorphic allele	2 - Known risk factor	4+2	D - Comb 6-7	Class D - Likely pathogenic variant
Neuronal ceroid lipofuscinosis, type 10	Autosomal recessive	CTSD - cathepsin D	18	g.46013354C>T	4 - Likely functional effect or known hypomorphic allele	2 - Known risk factor	4+2	D - Comb 6-7	Class D - Likely pathogenic variant
Neuronal ceroid lipofuscinosis, type 12	Autosomal recessive	ATP13A2 - ATPase type 13A2	2	g.81210367del	4 - Likely functional effect or known hypomorphic allele	2 - Known risk factor	4+2	D - Comb 6-7	Class D - Likely pathogenic variant
				g.81208162C>T	4 - Likely functional effect or known hypomorphic allele	2 - Known risk factor	4+2	D - Comb 6-7	Class D - Likely pathogenic variant
Hereditary sensory and autonomic neuropathy	Autosomal recessive	SCN9A - sodium channel, voltage-gated, type IX, alpha subunit	36	g.11652662G>A	3 - Hypothetical functional effect	1 - Potential interest - "right type of gene"	3+1	E - Comb 4-5	Class E - Likely pathogenic variant
Sensory ataxic neuropathy	Mitochondrial	MTTY - mitochondrially encoded tRNA tyrosine	N/A	m.5304del	4 - Likely functional effect or known hypomorphic allele	3 - Pathogenic, low penetrance (< 20%)	4+3	D - Comb 6-7	Class D - Likely pathogenic variant
Sensory neuropathy	Autosomal recessive	FAM134B - family with sequence similarity 134, member B	4	g.80439639_86910352inv	3 - Hypothetical functional effect	1 - Potential interest - "right type of gene"	3+1	E - Comb 4-5	Class E - Likely pathogenic variant
Polyneuropathy	Probably autosomal recessive	ARHGEF10 - Rho guanine nucleotide exchange factor (GEF) 10	16	g.54349199_54349208del	4 - Likely functional effect or known hypomorphic allele	1 - Potential interest - "right type of gene"	4+1	E - Comb 4-5	Class E - Likely pathogenic variant
Polyneuropathy	Autosomal incomplete dominant	GJA9 - gap junction protein, alpha 9, 59kDa	15	g.3863524_3863525del	3 - Hypothetical functional effect	1 - Potential interest - "right type of gene"	3+1	E - Comb 4-5	Class E - Likely pathogenic variant
Hypomyelinating polyneuropathy	Probably autosomal dominant	MPZ - myelin protein zero	38	g.22037876T>C	3 - Hypothetical functional effect	1 - Potential interest - "right type of gene"	3+1	E - Comb 4-5	Class E - Likely pathogenic variant
Hypomyelinating polyneuropathy	Probably autosomal recessive	MTMR2 - myotubularin related protein 2	21	g.5387227G>A	3 - Hypothetical functional effect	1 - Potential interest - "right type of gene"	3+1	E - Comb 4-5	Class E - Likely pathogenic variant
Hypomyelinating polyneuropathy	Probably autosomal recessive	SH3TC2 - SH3 domain and tetratricopeptide repeats 2	4	g.60798310C>T	3 - Hypothetical functional effect	1 - Potential interest - "right type of gene"	3+1	E - Comb 4-5	Class E - Likely pathogenic variant
Polyneuropathy	Autosomal recessive	NDRG1 - N-myc downstream regulated 1	13	g.29714606C>A	4 - Likely functional effect or known hypomorphic allele	2 - Known risk factor	4+2	D - Comb 6-7	Class D - Likely pathogenic variant
Polyneuropathy with ocular abnormalities and neuronal vacuolation	Autosomal recessive	RAB3GAP1 - RAB3 GTPase activating protein subunit 1 (catalytic)	19	g.37903870_37903871insN[218]	3 - Hypothetical functional effect	1 - Potential interest - "right type of gene"	3+1	E - Comb 4-5	Class E - Likely pathogenic variant
Polyneuropathy	Autosomal recessive	SBF2 - SET binding factor 2	21	g.33080022C>A	3 - Hypothetical functional effect	1 - Potential interest - "right type of gene"	3+1	E - Comb 4-5	Class E - Likely pathogenic variant
Succinic semialdehyde dehydrogenase deficiency	Autosomal recessive	ALDH5A1 - aldehyde dehydrogenase 5 family, member A1	35	g.22572768G>A	3 - Hypothetical functional effect	1 - Potential interest - "right type of gene"	3+1	E - Comb 4-5	Class E - Likely pathogenic variant
Narcolepsy	Autosomal recessive	HCRTR2 - hypocretin receptor 2	12	g.22603767_22603768insN[226]	3 - Hypothetical functional effect	1 - Potential interest - "right type of gene"	3+1	E - Comb 4-5	Class E - Likely pathogenic variant
				g.22620881G>A	3 - Hypothetical functional effect	1 - Potential interest - "right type of gene"	3+1	E - Comb 4-5	Class E - Likely pathogenic variant
				g.22517939G>A	3 - Hypothetical functional effect	1 - Potential interest - "right type of gene"	3+1	E - Comb 4-5	Class E - Likely pathogenic variant
X-linked tremor	X-linked recessive	PLP1 - proteolipid protein 1	X	g.77200833A>C	4 - Likely functional effect or known hypomorphic allele	2 - Known risk factor	4+2	D - Comb 6-7	Class D - Likely pathogenic variant
